# Supplementary material for: Freestanding Translucent ZnO–Cellulose Nanocomposite Films for Ultraviolet Sensor Applications
Source: Nanomaterials (Basel). 2022 Mar 12;12(6):940. doi: 10.3390/nano12060940 (PMC8954166; doi:10.3390/nano12060940)
Supplement: Supplementary file 1 [file nanomaterials-12-00940-s001.zip]

Archive with 1 entries (1 files):
- nanomaterials-1606176-supplementary.pdf
